# Supplementary material for: Fluoride Removal Using Nanofiltration-Ranged Polyamide Thin-Film Nanocomposite Membrane Incorporated Titanium Oxide Nanosheets
Source: Nanomaterials (Basel). 2024 Apr 22;14(8):731. doi: 10.3390/nano14080731 (PMC11053899; doi:10.3390/nano14080731)
Supplement: Supplementary file 1 [file nanomaterials-14-00731-s001.zip]

Archive with 1 entries (1 files):
- nanomaterials-2933300-supplementary.pdf
